# Supplementary material for: Acute Exposure to Microplastics Induced Changes in Behavior and Inflammation in Young and Old Mice
Source: Int J Mol Sci. 2023 Aug 1;24(15):12308. doi: 10.3390/ijms241512308 (PMC10418951; doi:10.3390/ijms241512308)
Supplement: Supplementary file 1 [file ijms-24-12308-s001.zip]

Archive with 1 entries (1 files):
- ijms-2527708-supplementary.pdf
